# Supplementary material for: Food Hubs as a Means to Promote Food Security in Post-Secondary Institutions: A Scoping Review
Source: Nutrients. 2022 Sep 23;14(19):3951. doi: 10.3390/nu14193951 (PMC9572345; doi:10.3390/nu14193951)
Supplement: Supplementary file 1 [file nutrients-14-03951-s001.zip]

Archive with 1 entries (1 files):
- nutrients-1920828-supplementary.pdf
